# Supplementary material for: Single-cell multi-omics integration for unpaired data by a siamese network with graph-based contrastive loss
Source: BMC Bioinformatics. 2023 Jan 4;24:5. doi: 10.1186/s12859-022-05126-7 (PMC9812356; doi:10.1186/s12859-022-05126-7)
Supplement: Supplementary file 2 — Additional file 2: Table S2. Summary of datasets used in the study. [file 12859_2022_5126_MOESM2_ESM.xlsx]

## Sheet: Table S2
Table S2. Summary of datasets used in the study.
	Dataset	Tissue	#cells	#genes	#peaks	#proteins	#cell types	#batches	Resource	Reference
1	Training data - 10X Multiome	Bone Marrow Mononuclear Cells	28089	13431	116490		22	8	GSE194122	[25]
2	Training data - Cite-Seq	Bone Marrow Mononuclear Cells	44277	13953		134	42	7
3	Test data 1 - 10X Multiome	Bone Marrow Mononuclear Cells	12163	13431	116490		22	2
4	Test data 1 - Cite-Seq	Bone Marrow Mononuclear Cells	14826	13953		134	45	2
5	Test data 2 - 10X Multiome	Bone Marrow Mononuclear Cells	20009	13431	116490		20	3
6	Test data 2 - Cite-Seq	Bone Marrow Mononuclear Cells	15066	13953		134	42	3
7	10X Multome PBMC	Peripheral Blood Mononuclear Cells	10412	36601	106056		19	1	10X Genomics	[29]
8	10X Multome Human Brain	Human Brain (cerebellum)	3233	36601	134030			1	10X Genomics	[31]
9	pcHi-C dataset	Peripheral Blood Mononuclear Cells	We didn't use the raw pcHi-C data. We only used their final interaction evidence output file						https://ars.els-cdn.com/content/image/1-s2.0-S0092867416313228-mmc4.zip, https://osf.io/e594p/	[37]
10	COVID-19 scRNA-seq dataset	Peripheral Blood Mononuclear Cells	24200	26361			10	8	https://hosted-matrices-prod.s3-us-west-2.amazonaws.com/Single_cell_atlas_of_peripheral_immune_response_to_SARS_CoV_2_infection-25/Single_cell_atlas_of_peripheral_immune_response_to_SARS_CoV_2_infection.h5ad	[43]
11	COVID-19 scATAC-seq dataset	Peripheral Blood Mononuclear Cells	10210		23181		13	8	GSE174072
